# Supplementary material for: Profiling microRNAs in Eucalyptus grandis reveals no mutual relationship between alterations in miR156 and miR172 expression and adventitious root induction during development
Source: BMC Genomics. 2014 Jun 25;15(1):524. doi: 10.1186/1471-2164-15-524 (PMC4094776; doi:10.1186/1471-2164-15-524)
Supplement: Supplementary file 1 — Additional file 1: Table S1: E. grandis microRNAs analyzed by ShortStack (numbers separated by commas correspond to each sequence when there is more than one). (XLSX 23 KB) [file 12864_2014_6229_MOESM1_ESM.xlsx]

## Sheet: miRNA_summary
#Locus	Name	miRNA	miRNA_mappings	miRNA-star	miRNA-star_mappings	Total_mappings	annotation	E value	miss matches	miRNA family	Family count	specie count
scaffold_3:33774377-33774510	Cluster_9231	UUGACAGAAGAGAGUGAGCAC,UGACAGAAGAGAGUGAGCAC	65032901	GCUCAUUUCUCUUUCCGUCAAGC,GCUCAUUUCUCUUUCCGUCAAG	66,16	9763	gma-miR156k	0.001	-	156	1	1
scaffold_3:50822601-50822745	Cluster_10440	UUGACAGAAGAGAGUGAGCAC,UGACAGAAGAGAGUGAGCAC	65032901	GCUCACUUCUCUUCUUGUCAGCU,GCUCACUUCUCUUCUUGUCAGC	75200	9994	gma-miR156k	0.001	-	156
scaffold_3:6875557-6875646	Cluster_7543	UGACAGAAGAGAGUGAGCAC	2901	GCUCACUUCUCUUCUGUCAGU	31	3937	sbi-miR156h	0.004	1	156		1
scaffold_3:11870252-11870380	Cluster_7885	UGACAGAAGAGAGUGAGCAC	2901	GCUCACCCUCUGUCUGUCACC	60	3331	sbi-miR156h	0.004	1	156
scaffold_2:10262490-10262664	Cluster_3518	UUGACAGAAGAUAGAGAGCAC	12118	GCUCUCUAUGCUUCUGUCAUCA	104	13455	ath-miR157a	0.001	-	157	1	1
scaffold_11:29604524-29604701	Cluster_40650	UUGACAGAAGAUAGAGAGCAC	12118	GCUCUUUAUGCUUCUGUCAUCU	19	13017	ath-miR157a	0.001	-	157
scaffold_11:29796040-29796325	Cluster_40664	UUUGGAUUGAAGGGAGCUCUA	15120	GAGCUCCUUUUAAGUCCAAUAG	26	17200	ath-miR159a	0.001	-	159	1	1
scaffold_11:29805760-29806057	Cluster_40665	UUUGGAUUGAAGGGAGCUCUA	15120	GAGCUCCUUUAAGUCCGAUAG	7	17103	ath-miR159a	0.001	-	159
scaffold_7:46392590-46392712	Cluster_27655	UGCCUGGCUCCCUGUAUGCCA	443	GCGUAUGAGGAGCCAAGCAUA	47	528	ath-miR160a	0.001	-	160	1	1
scaffold_10:12063225-12063352	Cluster_36904	UGCCUGGCUCCCUGUAUGCCA	443	GCGUAUGAGGAGCCAUGCAUA	4	481	ath-miR160a	0.001	-	160
scaffold_2:8437484-8437600	Cluster_3402	UCGAUAAACCUCUGCAUCCAG	86	GGAGGCAGCGGUUCAUCGAUC	4	101	ath-miR162a	0.001	-	162	1	1
scaffold_1:10222623-10222810	Cluster_707	UGGAGAAGCAGGGCACGUGCA	201	CAUGUGCCCUUCUUCCCCAUC	20	248	ath-miR164a	0.001	-	164	1	1
scaffold_8:13459321-13459465	Cluster_28980	UGGAGAAGCAGGGCACGUGCA	201	CACGUGCUCCCCUUCUCCAAC	7	239	ath-miR164a	0.001	-	164
scaffold_8:65074280-65074429	Cluster_32718	UGGAGAAGCAGGGCACGUGCA	201	CACGUGCUCCCCUUCUCCAAC	7	240	ath-miR164a	0.001	-	164
scaffold_2:25315567-25315717	Cluster_4494	UCGGACCAGGCUUCAUUCCCC	182220	GGAAUGUUGUCUGGUUCGAGA	7	187485	vvi-miR166d	0.001	-	166	1	1
scaffold_4:30757538-30757818	Cluster_15016	UCGGACCAGGCUUCAUUCCCC	182220	GGAAUGUUGUCUGGUGCGAGG	184	186185	vvi-miR166d	0.001	-	166
scaffold_5:10945853-10946130	Cluster_16460	UCGGACCAGGCUUCAUUCCCC	182220	GGAAUGUUGUCUGGCUCGAGG	130	185437	vvi-miR166d	0.001	-	166
scaffold_8:1904148-1904252	Cluster_28197	UCGGACCAGGCUUCAUUCCCC	182220	GGGAUGCUGUCUGGUUCGAGA	2	189812	vvi-miR166d	0.001	-	166
scaffold_8:72509715-72509827	Cluster_33243	UCGGACCAGGCUUCAUUCCCC	182220	GGAAUGUUGGCUGGCUCGAGG	374	187738	vvi-miR166d	0.001	-	166
scaffold_11:379613-379775	Cluster_38887	UCGGACCAGGCUUCAUUCCCC	182220	GGAAUGUUGUCUGGUUCAAGG	6	185983	vvi-miR166d	0.001	-	166
scaffold_11:4706236-4706398	Cluster_39138	UCGGACCAGGCUUCAUUCCCC	182220	GGAAUGUUGUCUGGUUCAAGG	6	185983	vvi-miR166d	0.001	-	166
scaffold_11:42258699-42258851	Cluster_41557	UGAAGCUGCCAGCAUGAUCUA	154	GGUCAUGCUGCGACAGCCUCACU	10	251	ath-miR167a	0.001	-	167	1	1
scaffold_8:62733417-62733522	Cluster_32586	UGAAGCUGCCAGCAUGAUCUGA	1323	AGAUCAUCUGGCAGUUUCAAC	98	1598	ccl-miR167a	0.0005	-	167
scaffold_11:42264047-42264172	Cluster_41558	UAAAGCUGCCAGCAUGAUCCA	1165	GAUCAUGCUGGUUGCUUCAAC	48	1461	ppt-miR167	0.023	-	167		1
scaffold_8:7443090-7443208	Cluster_28621	UGAAGCUGCCAGCGUGAUCUC	1336	GAUCAUGUGGCAGCUUCACC	7	1716	vvi-miR167c	0.007	1	167		1
scaffold_8:49907076-49907178	Cluster_31525	UGAAGCUGCCAGCAUGAUCUC	2477	GAUCAUGUGGCAUCUUCACC	16	3560	vvi-miR167c	0.001	-	167
scaffold_5:12267793-12267995	Cluster_16560	CCCGCCUUGCAUCAACUGAAU	142	UCGCUUGGUGCAGGUCGGGAA	69	679	aly-miR168a-3p	0.001	-	168	1	1
scaffold_4:40350627-40350832	Cluster_15615	UCGCUUGGUGCAGGUCGGGAC	1353	CCCGCCUUGCAUCAACUGAAU	142	1626	nta-miR168a	0.001	-	168		1
scaffold_2:60341710-60341887	Cluster_6864	CAGCCAAGGAUGACUUGCCGA	202	GGCAAGUUGUUCUUGGCUACA	1	240	ath-miR169a	0.001	-	169	1	1
scaffold_9:35256037-35256235	Cluster_35883	UAGCCAAGAAUGACCUGCCUGC	300	AGGCAGUCUUCUUGGCUAGUC	1	341	bna-miR169g	0.017	2	169		1
scaffold_1:17021668-17021848	Cluster_1228	UUGAGCCGUGCCAAUAUCGCG	86	GGAUAUUGGUGCGGUUCAAUA	14	201	ath-miR171b	0.007	1	171	1	1
scaffold_11:4632178-4632323	Cluster_39136	CGAGCCGAAUCAAUAUCACUC	17	GUGGUACUGAUCCGGCUCAUC	3	25	gma-miR171b-3p	0.001	-	171		1
scaffold_9:33470504-33470652	Cluster_35793	UGAUUGAGCCGUGCCAAUAUC	139	UAUUGGCCUGGUUCACUCAGA	63	232	osa-miR171b	0.001	-	171		1
scaffold_11:35303990-35304168	Cluster_41085	UGAUUGAGCCGUGCCAAUAUC	139	UGUUGGAAUGGCUCAAUCAUA	13	191	osa-miR171b	0.001	-	171
scaffold_1:22750914-22751184	Cluster_1668	CGUGAUAUUGGUCCGGCUCAUC	23	CGAGCCGAAUCAAUAUCACUCU	2	48	ptc-miR171l-5p	0.001	-	171		1
scaffold_1:22761655-22761867	Cluster_1669	CGUGAUAUUGGUCCGGCUCAUC	23	CGAGCCGAAUCAAUAUCACUCU	2	48	ptc-miR171l-5p	0.001	-	171
scaffold_3:22106375-22106512	Cluster_8496	UUGAGCCGCGCCAAUAUCACU	23	CGAUAUUGGUGAGGUUCAAUC	12	36	vvi-miR171f	0.001	-	171		1
scaffold_2:47463681-47463817	Cluster_6101	GUAGCAUCAUCAAGAUUCACA	19	AGAAUCUUGAUGAUGCUGCAU	13	41	mtr-miR172c-5p	0.001	-	172	1	1
scaffold_10:9765896-9766081	Cluster_36751	GUAGCAUCAUCAAGAUUCACA	19	AGAAUCUUGAUGAUGCUGCAU	13	42	mtr-miR172c-5p	0.001	-	172
scaffold_5:8617348-8617564	Cluster_16302	UUGGACUGAAGGGAGCUCCCU	11717	AGAGCUUUCUUCGGUCCACAC	5	12296	ath-miR319a	0.001	-	319	1	1
scaffold_2:63870787-63870912	Cluster_7080	AAGCUCAGGAGGGAUAGCGCC	1760	CGCUAUCCAUCCUGAGUUUCA	35	1836	ath-miR390a	0.001	-	390	1	1
scaffold_11:37646825-37646925	Cluster_41245	AAGCUCAGGAGGGAUAGCGCC	1760	CGCUAUCCAUCCUGAGUUUUA	6	1793	ath-miR390a	0.001	-	390
scaffold_11:3316769-3316963	Cluster_39054	UUCCAAAGGGAUCGCAUUGAUC	67	UCAUGCGAUCCCUUCGGAAUU	19	279	gma-miR393h	0.0005	-	393	1	1
scaffold_7:43681303-43681458	Cluster_27487	CUGAAGUGUUUGGGGGAACUC	262	GUUCUCCUGAGCACUUCACUG	11	306	ath-miR395a	0.001	-	395	1	1
scaffold_7:43692433-43692588	Cluster_27489	CUGAAGUGUUUGGGGGAACUC	262	AUUCUCCUGAACACUUCAAUG	1	291	ath-miR395a	0.001	-	395
scaffold_3:22144032-22144186	Cluster_8498	UUCCACAGCUUUCUUGAACUG	301	GUUCAAGCUAGCUGUGGGAAG	22	354	ath-miR396a	0.001	-	396	1	1
scaffold_3:77856938-77857099	Cluster_12460	UUCCACAGCUUUCUUGAACUG	301	GUUCAAGAAAGCUGUGGGAAG	35	396	ath-miR396a	0.001	-	396
scaffold_3:22132394-22132501	Cluster_8497	UUCCACAGCUUUCUUGAACUU	238	GCUCAAGAAAGCUGUGGGACG	50	373	ath-miR396b	0.001	-	396		1
scaffold_5:64582606-64582751	Cluster_20449	UCAUUGAGUGCAGCGUUGAUG	888	CCGGCGCUGCACUCAAUUAUG	4	1021	ath-miR397a	0.001	-	397	1	1
scaffold_5:66971193-66971338	Cluster_20642	UCAUUGAGUGCAGCGUUGAUG	888	CCGGCGCUGCACUCAAUUAUG	4	1072	ath-miR397a	0.001	-	397
scaffold_7:24922925-24923194	Cluster_26350	UAUUGAGUGCAGCGUUGAUGA	10	ACCAACGCUGCACUCAAAAAU	7	44	lja-miR397	0.001	-	397		1
scaffold_7:43175865-43176005	Cluster_27457	UGUGUUUUCAGGUCACCCCUU	224	UAGGUGACCUGGCAACACAGG	10	312	ath-miR398a	0.007	1	398	1	1
scaffold_2:61761741-61761879	Cluster_6962	UGUGUUCUCAGGUCGCCCCUG	5507	GGAGCGACCUGAGAUCACAUG	17	6171	osa-miR398b	0.001	-	398		1
scaffold_8:42263438-42263590	Cluster_30973	UGUGUUCUCAGGUCGCCCCUG	5507	GGAGCGACAUGAGAUCACAUC	3	5789	osa-miR398b	0.001	-	398
scaffold_6:44930042-44930340	Cluster_24075	UCUUCCCUGUUCCGCCCAUUCC	692	GAUGGGCUAGCCGGGAAGAUA	398	1430	gma-miR482a-3p	0.017	2	482	1	1
scaffold_6:37678524-37678698	Cluster_23674	UUCCCAAGGCCGCCCAUUCCGA	136	GGAAUGGGCGGUUUGGGAUAA	1	283	mdm-miR482a-3p	0.017	2	482		1
scaffold_10:9690698-9690989	Cluster_36746	UGCAUUUGCACCUGCACCUUA	273	AGGUGCAGGUGCAGGUGCAGA	16	318	ptc-miR530a	0.003	-	530	1	1
scaffold_8:9250970-9251082	Cluster_28740	UGACAACGAGAGAGAGCACGC	3828	GUGCUCUCUACCGUUGUCAUG	52	4342	ppt-miR535a	0.001	-	535	1	1
scaffold_11:30673315-30673476	Cluster_40702	UGACAACGAGAGAGAGCACGC	3828	GUGCUCUCUAUCGUUGUCAUA	47	4286	ppt-miR535a	0.001	-	535
scaffold_8:3505807-3505915	Cluster_28343	UUAGAUGACCAUCAACGGACA	854	UUUGUUGAUGGCCAUCUAAUC	2	921	mdm-miR827	0.007	1	827	1	1
scaffold_427:18835-18944	Cluster_45169	UUAGAUGACCAUCAACGGACA	854	UUUGUUGAUGGCCAUCUAAUC	2	920	mdm-miR827	0.007	1	827
scaffold_2:50114515-50114612	Cluster_6250	UAAUCUGCAUCCUGAGGUUUG	27	AUCCUCAGGUUGUGGAUUAUC	3	82	ptc-miR2111a	0.001	-	2111	1	1
scaffold_10:27390700-27390897	Cluster_38019	UUGUUGCAGGAGAGAUGGCACC	25	UGCCAUCUCUUUUCAACAAAA	1	56	vvi-miR3627-5p	0.044	2	3627	1	1
scaffold_7:18508239-18508472	Cluster_25933	CCAAGUAAUGAUUGACGAGUAC	1139	ACUCGUCAUCAUUACUUGAAG	36	1392	han-miR3630-5p	4.3	3	3630	1	1
scaffold_9:37092873-37092982	Cluster_36004	ACAAGUAAUGAUUGACGAGUCC	511	ACUCGUCAAUCUUACUUGGGA	47	621	han-miR3630-5p	3.6	4	3630
scaffold_741:4290-4399	Cluster_45808	ACAAGUAAUGAUUGACGAGUCC	511	ACUCGUCAAUCUUACUUGGGA	47	621	han-miR3630-5p	3.6	4	3630
scaffold_4253:2416-2627	Cluster_48252	CCAAGUAAUGAUUGACGAGUAC	1139	ACUCGUCAUCAUUACUUGAAG	36	1392	han-miR3630-5p	4.3	3	3630
scaffold_1:11695182-11695335	Cluster_826	CAUACAUAAGCUCAAACCAACUGG	9	AGUUGCUAUGAGCUUAUGUACGUU	2	20	gma-miR5776	9.2	4	5776	1	1
scaffold_10:27038879-27039063	Cluster_38001	AACGGGUGUUUUUCGGAAUGUUAC	95	AACGUUCCAAGGAACAUCCGUUUC	2	108					27	40	1
scaffold_8:19256209-19256351	Cluster_29386	AAUGCAUGAAUCAGGUCCAUG	54	UGGACCUGGUGCAUGCAUUCG	8	66							1
scaffold_11:40625310-40625446	Cluster_41475	AUCAAUGGUUGUGAUUGACUCGGU	157	CGGGUUAGUCGGAACCAUUGAUCA	10	319							1
scaffold_7:40119588-40119765	Cluster_27248	AUGAUCAACGGCUGUGAUGGACUC	4002	AUCUAUUACCGCCGUUGAUCAUGU	72	5334							1
scaffold_6:49869809-49869922	Cluster_24308	CAAUGGACGUUGCCUUGAGCC,UGGACGUUGCCUUGAGCCUUG	1044889	AGGCUCAGGACAAUGCCCAUU,CUCAGGACAAUGCCCAUUACA	315102	2683							1
scaffold_8:53846145-53846340	Cluster_31820	UAGUCGGAGAUUAUCUCUUCG	58	AAGAUAUAAUCUCCGACUACU	6	108							1
scaffold_8:53852728-53852905	Cluster_31821	UAGUCGGAGAUUAUCUCUUCG	58	AAGAGAUGAUCUCCGACUACU	7	142
scaffold_8:53967132-53967326	Cluster_31829	UAGUCGGAGAUUAUCUCUUCG	58	AAGAGAUAAGCUCCGACUACU	2	97
scaffold_5:54003996-54004211	Cluster_19662	UCUAAAGAACUUGAACUCGAA	10	CAAGUUCAAGCUCUUCAGAAA	2	14							1
scaffold_8:53921970-53922163	Cluster_31827	UGGAGGUAGUCGGAGAUUAUC,UAGUCGGAGAUUAUCUCUUCG	41,58	AAGAGAUAAUCUCUGACUACU,UAAUCUCUGACUACUUCCGCG	2,2	145
scaffold_8:53971610-53971805	Cluster_31830	UGGAGGUAGUCGGAGAUUAUC,UAGUCGGAGAUUAUCUCUUCG	41,58	AAGAGAUAAUCUCUGACUACU,UAAUCUCUGACUACUUCCGCG	2,2	143
scaffold_8:54106361-54106509	Cluster_31845	UGGAGGUAGUCGGAGAUUAUC,UAGUCGGAGAUUAUCUCUUCG	41,58	AAGAGAUAAUCUCUGACUACU,UAAUCUCUGACUACUUCCGCG	2,2	144
scaffold_8:54133049-54133244	Cluster_31849	UGGAGGUAGUCGGAGAUUAUC,UAGUCGGAGAUUAUCUCUUCG	41,58	AAGAGAUAAUCUCUGACUACU,UAAUCUCUGACUACUUCCGCG	2,2	144
scaffold_8:33841403-33841679	Cluster_30393	UUGGAACUCAACAUCCUGAAG	21	UUAGGACGUAGAGUUCCAAGA	3	90							1
													8
