# Supplementary material for: Profiling microRNAs in Eucalyptus grandis reveals no mutual relationship between alterations in miR156 and miR172 expression and adventitious root induction during development
Source: BMC Genomics. 2014 Jun 25;15(1):524. doi: 10.1186/1471-2164-15-524 (PMC4094776; doi:10.1186/1471-2164-15-524)
Supplement: Supplementary file 6 — Additional file 6: Table S5: Concentrations of hormones used for tissue culture of E. brachyphylla. (XLSX 11 KB) [file 12864_2014_6229_MOESM6_ESM.xlsx]

## Sheet: Sheet1
Plant	E. brachyphylla (1 year subculture by axilary nodes)
Multiplication
n:30
tretment	BA (mg/L)	NAA (mg/L)	N shoots	SE	Scheffe p<0.05
T1	0	0	0	0
T2	0.25	0	11.2333	0.4929	BC
T3	0.25	0.1	14.7667	0.61342	DE
T4	0.25	0.25	9.76667	0.554363	AB
T5	0.25	0.5	11.8667	0.556536	BC
T6	0.25	1	7.33333	0.359864	A
T7	0.5	0	20.1333	0.715563	G
T8	0.5	0.1	18.2333	0.754577	FG
T9	0.5	0.25	11.5	0.55657	BC
T10	0.5	0.5	16.3	0.792421	EF
T11	0.5	1	13.8	0.678741	CD
T12	1	0	23.4	1.0866	H
T14	1	0.25	25.5	0.999713	I
T15	1	0.5	26.3667	0.887309	I
T16	1	1	30.3667	1.05207	J
Rooting
treatment	IBA (mg/L)	SNP (mg/L)	% ROOTING	ROOT LENGTH	N ROOT/ CUTTING
MT-T1	0	0	0	0	0
MT-T11	1	0	20	9	2.5
MT-T12	1	0.3	16.667	6.3	4.3
MT-T13	1	3	56.667	15.6	6.4
MT-T14	1	15	20	10.5	4
MT-T15	1	30	23.333	8.01	2.5
