# Supplementary material for: Profiling microRNAs in Eucalyptus grandis reveals no mutual relationship between alterations in miR156 and miR172 expression and adventitious root induction during development
Source: BMC Genomics. 2014 Jun 25;15(1):524. doi: 10.1186/1471-2164-15-524 (PMC4094776; doi:10.1186/1471-2164-15-524)
Supplement: Supplementary file 7 — Additional file 7: Table S6: The probes used for the Nanostring analysis. (XLSX 19 KB) [file 12864_2014_6229_MOESM7_ESM.xlsx]

## Sheet: Sheet1
nanostring probes of predicted targets
putative target of	annotation	name of contig	Accession	Targ Region	Target Sequence	Tm_CP	Tm_RP	Flags	Gene	PN(CP;RP)	NSID	Comments
miR_172	APETALA2	CL1168Contig3_	Egrandis_012.1	405-505	ATCTGAGCTTAGGAAGTTCAGCTTCAAAGCCAAACGATCTTGAAGTTGGAAATGATGTCCCAATTGTCGGGGTTGACCAGAGTTCCTCGTCAATGCCGTA	80	80		Egrandis_012	367626;267626	Egrandis_012.1:405	targets Eucgr.I00892.1 Eucgr.I00892.2 & Eucgr.I00892.3 @100%
miR_160	ARF17	CL2833Contig2_	Egrandis_015.1	500-600	GCCCTACAGTTCATCATTTTTCAACTATAACACTCCCATTGGCATGCAGGGAGCCAGGCAAGATGCGTCTAGAGCATTTGGTTTAGTGAACTATGTGGAT	77	82		Egrandis_015	367628;267628	Egrandis_015.1:500
miR_160	ARF18	Contig2391_	Egrandis_017.1	236-336	GTCGCCATCTTTTGACCACGGGTTGGGGGAATTTCGTGAACCAGAAGAAGCTCGTAGCTGGTGATTCAATTGTGTTCCTGAGAGCAGAGAACGGGGATCT	82	83		Egrandis_017	367630;267630	Egrandis_017.1:236
miR_156	SPL5	Contig16713_	Egrandis_018.1	356-456	CGGAGAATTGCTCCGTCGACATGACCGACGCCAAGCGGTATCACCGCCGGCACAAAGTGTGCGAGTTCCACGCCAAGGCCTCAGTCGCCATGGTCGCGGG	86	85		Egrandis_018	367631;267631	Egrandis_018.1:356
miR_397	LAC17	CL4847Contig2_	Egrandis_027.1	68-168	TGTCGTGTTGCACAATGTGACGCGTTTGTGCCACACCAAAAGTATGGTAACTGTAAATGGGAAATGGCCAGGCCCTCGAGTCGTTGCTAGAGAAGGAGAT	79	86		Egrandis_027	367657;267657	Egrandis_027.1:68
miR_171	SCL6	CL313Contig7_	Egrandis_034.1	92-192	AGTATCACTTTCATCCTCAGCAGTTTCAAACACAGAGGCCTGTGCCTGCTGCAATGAAACAGAAGATGAGTGATGAATTACCAAACCACCAGGTTCAGCA	82	84		Egrandis_034	367643;267643	Egrandis_034.1:92
miR_167	ARF6	Contig1660__	Egrandis_038.1	474-574	CTAAGGGCCGTTGGTAGCGAAAGTGACTCAACATCCATGCCCTTCCCTTCTAACTATATCAGCAACAGTGGTGCAGACTTTGCACCTAATCCATCAGTGG	85	82		Egrandis_038	367646;267646	Egrandis_038.1:474	targets Eucgr.D00264.1 & Eucgr.D00264.2 @100%
miR_160	ARF10	CL2280Contig2_	Egrandis_043.1	565-665	GGAGTGAAAGTTTGTCATGTGTGCTTACAATGGGGAACTGTAGTCAGAGTTCAGAGAAATCTGGTGACGAGAAGAAGCATAAGTTCCTGCTGTTCGGACA	81	84		Egrandis_043	367650;267650	Egrandis_043.1:565
miR_164	NAC1	Egrandis_003.1	461-561	GTTGTGTCGGGTGTTCTTCAAGAGCGTAGAAGTCGCCACCAAACCGAGCACGGGAATAGTCAGTTGCTACGACAACAGAGGCACTTCATCTCTCCCGTCG	83	83		Egrandis_003	367619;267619	Egrandis_003.1:461
miR_166	HD-ZIP protein RE	CL1528 Contig1_	Egrandis_050.1	126-226	GAAGAGTCCAACAAGCTTTCTTTCACAAAGAGAGGGGCTTTCGGGAGACAAGCTTCGACGGAGAAGAGTCTTTAACTTAGCACCAATATAGAGAGCGTCT	84	81		Egrandis_050	367656;267656	Egrandis_050.1:126
control	U6	U6_genomic	Egrandis_064.1	96-196	TATCGGATGTCTCCTAAGAGACAACCTCTCTTGACTCGTCTGGGAATATAAACTGAGTTGCATGCGTGTTCATGATCAATGTGGGACTCGTCCGAACTTT	82	79		U6_genomic	369635;269635	Egrandis_064.1:96
